# Supplementary material for: Melatonin mitigates chemotherapy-induced small intestinal atrophy in rats and reduces cytotoxicity in murine intestinal organoids
Source: PLoS One. 2024 Sep 3;19(9):e0307414. doi: 10.1371/journal.pone.0307414 (PMC11371236; doi:10.1371/journal.pone.0307414)
Supplement: S1 File — (XLSX) [file pone.0307414.s001.xlsx]

## Sheet: Blad1
Villus hight (µm)
Control	5-FU	Mel + Mis	5-FU + Mel	5-FU + Mis	5-FU + Mel + Mis
275.702	172.793	338.513	364.09	228.421	398.65
219.639	141.28	299.728	311.681	240.077	391.268
278.739	145.718	286.444	322.99		222.862
251.313	114.414	305.21	185.931	188.823	212.512
259.286	197.595	362.297	306.775	117.898	267.621
226.179	171.375	292.842	252.622	245.74	303.847
Apoptotic cels per crypt
Control	5-FU	Mel + Mis	5-FU + Mel	5-FU + Mis	5-FU + Mel + Mis
0.529412	2.16667	2.5	0.625	1.72727	1.42857
1.14286	2.75	3.85714	0.388889	1.53846	0.461538
0.789474	3.66667	1.38889	0.5	6.9	0.461538
0.25	1.55556	0.647059	2.13333	3.33333	0.272727
1	1.75	1.41667	0.294118	0.75	3.0625
2.13333	1	2.69231	0.5	1.75	0.4375
%Ki67 stained sample
Control	5-FU	Mel + Mis	5-FU + Mel	5-FU + Mis	5-FU + Mel + Mis
2.29023	3.32229	4.52822	1.2557	1.08735	1.97436
2.20026	1.01544	5.66386	0.993306	1.39557	0.854482
1.97497	1.16133	6.19567	2.64806	0.520222	2.31369
1.13172	0.743243	3.8405	3.31661	0.920629	3.72383
2.38177	1.07376	3.68666	2.86413	0.709112	1.41376
4.3673	1.07688	5.88988	0.642826	2.52353	2.06772
Water contents (%)
Control	5-FU	Mel + Mis	5-FU + Mel	5-FU + Mis	5-FU + Mel + Mis
68.5012	63.8847	72.4468	70.1188	86.421	68.7882
64.2901	55.9425	70.0426	62.701	73.4119	68.9781
63.7919	67.5457	60	67.4056	66.8226	70.8382
66.1828	58.5822	85.049	84.8379	71.8103	67.3555
58.3789	63.7584	70.073	64.6324	91.3342	78.2101
62.2456	53.9895	61.4147	67.2501	100	73.8118
60.784
Weight loss (%)
Control	5-FU	Mel + Mis	5-FU + Mel	5-FU + Mis	5-FU + Mel + Mis
2.14286	-2.89855	-4.01146	-2.2082	-10.8747	-6.84932
4.09556	-2.08333	-6.86567	-4.5977	-11.9149	-7.69231
-1.44928	-0.766284	-7.14286	-6.06061	-12.381	-6.54206
2.59259	-0.740741	-7.82123	-10.2778	-11.6279	-10.4762
2.71318	-0.357143	-2.13333	-3.72671	-9.70655	-9.83051
2.0979	-0.367647	-1.49254	-2.15385	-18.0095	-8.63309
1.84502
