# Supplementary material for: Melatonin mitigates chemotherapy-induced small intestinal atrophy in rats and reduces cytotoxicity in murine intestinal organoids
Source: PLoS One. 2024 Sep 3;19(9):e0307414. doi: 10.1371/journal.pone.0307414 (PMC11371236; doi:10.1371/journal.pone.0307414)
Supplement: S2 File — (XLSX) [file pone.0307414.s002.xlsx]

## Sheet: Organoids viability
5-FU (uM)	5-FU				5-FU + Melatonin
0	94.7307	105.269	100	100	115.482	116.593	110.908	118.634	109.872
0.001	62.7978	94.503	83.3782	83.7822	90.8136	111.505	81.2214	76.1482	83.606
0.01	81.0599	76.5106	87.8962	87.8962	81.2957	78.1114	82.527	83.7972	80.3391
0.1	69.3041	75.1003	77.2345	86.66	87.7691	100.115	76.8611	70.0354	84.6586
1	66.1996	69.0191	69.8073	73.84	88.3541	74.316	84.5981	78.0407	61.1279
10	58.3988	69.1666	56.5801	73.92	78.5516	88.1833	81.0299	63.6272	74.2759
100	57.0229	59.186	56.2564	64.51	72.147	92.8768	112.726	57.8436	63.8135
1000	46.4766	49.4817	53.3747	38.49	78.8287	68.0646	73.3301	42.4361	48.7323
10000	40.6442	40.4326	44.1241	35.81	62.7307	65.1977	69.0844	32.5648	40.3494
100000	17.6955	20.8121	34.732	13.87	0.995435	0.910722	0.64884	20.4175	17.0396
